# Supplementary material for: Heterogeneity of Phenotypic and Functional Changes to Porcine Monocyte-Derived Macrophages Triggered by Diverse Polarizing Factors In Vitro
Source: Int J Mol Sci. 2023 Feb 28;24(5):4671. doi: 10.3390/ijms24054671 (PMC10003195; doi:10.3390/ijms24054671)
Supplement: Supplementary file 1 [file ijms-24-04671-s001.zip]

Archive with 1 entries (1 files):
- ijms-2213042-supplementary.pdf
